# Supplementary material for: H2O2 and NO2− in Exhaled Breath Condensate Increase After a Wheelchair Rugby Match in Paralympic Athletes: A Possible Effect of Functional Classification
Source: Antioxidants (Basel). 2026 Jun 3;15(6):705. doi: 10.3390/antiox15060705 (PMC13295657; doi:10.3390/antiox15060705)
Supplement: Supplementary file 1 [file antioxidants-15-00705-s001.zip]

Archive with 1 entries (1 files):
- antioxidants-4296041-supplementary.pdf
